# Supplementary material for: Breakfast Consumption Suppresses Appetite but Does Not Increase Daily Energy Intake or Physical Activity Energy Expenditure When Compared with Breakfast Omission in Adolescent Girls Who Habitually Skip Breakfast: A 7-Day Randomised Crossover Trial
Source: Nutrients. 2021 Nov 26;13(12):4261. doi: 10.3390/nu13124261 (PMC8705113; doi:10.3390/nu13124261)
Supplement: Supplementary file 1 [file nutrients-13-04261-s001.zip]

Archive with 1 entries (1 files):
- nutrients-1461558-supplementary.pdf
